# Supplementary material for: Sunlight-Induced Photocatalytic Removal of Paracetamol Using Au-TiO2 Nanoparticles
Source: Nanomaterials (Basel). 2025 Feb 26;15(5):358. doi: 10.3390/nano15050358 (PMC11901493; doi:10.3390/nano15050358)
Supplement: Supplementary file 1 [file nanomaterials-15-00358-s001.zip]

Archive with 1 entries (1 files):
- nanomaterials-3442682-supplementary.pdf
